# Supplementary material for: Association between AHR Expression and Immune Dysregulation in Pancreatic Ductal Adenocarcinoma: Insights from Comprehensive Immune Profiling of Peripheral Blood Mononuclear Cells
Source: Cancers (Basel). 2023 Sep 19;15(18):4639. doi: 10.3390/cancers15184639 (PMC10526859; doi:10.3390/cancers15184639)
Supplement: Supplementary file 1 [file cancers-15-04639-s001.zip]

Archive with 2 entries (2 files):
- cancers-2612093- Table S1.pdf
- cancers-2612093-File S1.pdf
